# Supplementary material for: 4-Dialkylamino-2,5-dihydroimidazol-1-oxyls with Functional Groups at the Position 2 and at the Exocyclic Nitrogen: The pH-Sensitive Spin Labels
Source: Gels. 2021 Dec 23;8(1):11. doi: 10.3390/gels8010011 (PMC8774874; doi:10.3390/gels8010011)
Supplement: Supplementary file 1 [file gels-08-00011-s001.zip]

Archive with 1 entries (1 files):
- gels-1514739-supplementary.pdf
